# Supplementary material for: Oversecretion of CCL3 by Irradiation-Induced Senescent Osteocytes Mediates Bone Homeostasis Imbalance
Source: Cells. 2025 Feb 10;14(4):249. doi: 10.3390/cells14040249 (PMC11853822; doi:10.3390/cells14040249)
Supplement: Supplementary file 1 [file cells-14-00249-s001.zip]

Archive with 1 entries (1 files):
- cells-3430810-supplementary.pdf
